# Supplementary material for: Endogenous oxytocin, cortisol, and testosterone in response to group singing
Source: Horm Behav. Author manuscript; Available in PMC 2022 Mar 11. (PMC8915780; doi:10.1016/j.yhbeh.2021.105105)
Supplement: Supplementary Material 2. [file NIHMS1778436-supplement-Supplementary_Material_2_.xlsx]

## Sheet: Hormones and Surveys
subject.ID	time	vocal.mode	social.context	test.order	sex	oxytocin (pg/ml)	cortisol (ng/ml)	testosterone (pg/ml)	PANAS	IOS
1	before	singing	alone	first	male	605.417	2.825	31.42	26	NA
1	after	singing	alone	first	male	146.75	1.692	48.85	34	NA
1	before	singing	together	second	male	85.9167	2.159	NA	33	5
1	after	singing	together	second	male	66.4583	1.388	58.43	32	6
2	before	singing	alone	second	female	69.8417	1.77	NA	11	NA
2	after	singing	alone	second	female	126.917	1.413	NA	16	NA
2	before	singing	together	first	female	82.5917	2.021	NA	0	5
2	after	singing	together	first	female	70.2833	1.278	NA	13	5
3	before	speaking	together	first	male	123.75	0.9283	55.98	17	NA
3	after	speaking	together	first	male	60.8833	0.5877	52.37	17	NA
4	before	speaking	alone	first	female	82.5125	1.554	NA	20	NA
4	after	speaking	alone	first	female	122.083	1.493	NA	14	NA
4	before	speaking	together	second	female	82.9333	2.054	NA	15	5
4	after	speaking	together	second	female	84.6667	1.681	NA	4	1
5	before	speaking	alone	second	male	488.417	NA	91.99	9	NA
5	after	speaking	alone	second	male	337.75	NA	NA	6	NA
5	before	speaking	together	first	male	1689.17	NA	158	20	3
5	after	speaking	together	first	male	379.917	NA	122	5	3
6	before	speaking	together	first	female	NA	1.929	NA	20	5
6	after	speaking	together	first	female	95.4167	1.285	NA	9	6
7	before	singing	alone	second	female	98.0833	3.641	NA	13	NA
7	after	singing	alone	second	female	45.9861	2.888	NA	17	NA
7	before	singing	together	first	female	94.4167	3.218	NA	19	4
7	after	singing	together	first	female	75.3917	2.369	NA	29	4
8	before	singing	together	first	female	34.0667	2.147	NA	24	5
8	after	singing	together	first	female	39.3667	2.471	NA	33	6
9	before	speaking	alone	first	male	644	9.618	103.5	12	NA
9	after	speaking	alone	first	male	126.25	4.83	131.5	18	NA
9	before	speaking	together	second	male	486.583	4.262	106.5	16	5
9	after	speaking	together	second	male	323.833	2.257	62.41	20	5
10	before	speaking	alone	second	female	54.125	2.146	NA	24	NA
10	after	speaking	alone	second	female	NA	1.304	NA	19	NA
10	before	speaking	together	first	female	66.4833	NA	NA	20	6
10	after	speaking	together	first	female	67.64	3.557	NA	15	5
11	before	singing	alone	first	female	21.25	1.867	NA	19	NA
11	after	singing	alone	first	female	48.1	1.521	NA	23	NA
11	before	singing	together	second	female	96.8333	3.393	NA	16	5
11	after	singing	together	second	female	75.9417	2.188	NA	22	6
12	before	speaking	together	first	female	82.06	1.625	NA	15	4
12	after	speaking	together	first	female	51.82	1.485	NA	4	6
13	before	singing	alone	first	male	NA	NA	97.14	NA	NA
13	after	singing	alone	first	male	NA	NA	71.8	NA	NA
13	before	singing	together	second	male	NA	NA	91.05	4	4
13	after	singing	together	second	male	NA	NA	NA	0	4
14	before	speaking	alone	first	female	71.5	1.583	NA	11	NA
14	after	speaking	alone	first	female	41.01	1.503	NA	16	NA
14	before	speaking	together	second	female	80.19	1.722	NA	16	6
14	after	speaking	together	second	female	81.12	1.41	NA	14	6
15	before	singing	together	first	female	34.725	1.218	NA	16	6
15	after	singing	together	first	female	48.4167	0.9281	NA	23	6
16	before	singing	together	first	male	120.417	2.157	NA	1	2
16	after	singing	together	first	male	137.417	1.364	NA	18	3
17	before	singing	alone	second	male	82.94	4.045	147.8	21	NA
17	after	singing	alone	second	male	49.62	3.861	147.5	16	NA
17	before	singing	together	first	male	75.1167	NA	NA	14	5
17	after	singing	together	first	male	54.875	NA	110.4	15	5
18	before	speaking	together	first	female	168.167	1.845	NA	9	2
18	after	speaking	together	first	female	43.2833	1.145	NA	16	3
19	before	singing	alone	second	female	17.74	2.009	NA	20	NA
19	after	singing	alone	second	female	16.87	1.675	NA	33	NA
19	before	singing	together	first	female	NA	1.408	NA	18	6
19	after	singing	together	first	female	16.83	0.9159	NA	30	6
20	before	speaking	together	first	male	51.8167	0.8179	48.6	26	3
20	after	speaking	together	first	male	19.4417	0.5177	NA	-2	2
21	before	singing	together	first	female	44.9333	1.682	NA	18	6
21	after	singing	together	first	female	39.3583	1.662	NA	28	6
22	before	speaking	alone	second	female	NA	3.324	NA	11	NA
22	after	speaking	alone	second	female	NA	2.302	NA	16	NA
23	before	singing	alone	second	male	87.65	2.378	NA	1	NA
23	after	singing	alone	second	male	82.43	1.309	95.91	20	NA
23	before	singing	together	first	male	199	4.85	103.7	16	4
23	after	singing	together	first	male	102	2.613	94.95	34	6
24	before	speaking	together	first	female	78.69	2.547	NA	13	4
24	after	speaking	together	first	female	72.46	1.385	NA	28	6
25	before	singing	alone	second	female	44.425	0.8579	NA	26	NA
25	after	singing	alone	second	female	46.3583	0.531	NA	34	NA
25	before	singing	together	first	female	41.1417	1.113	NA	10	5
25	after	singing	together	first	female	30.225	0.5683	NA	28	5
26	before	speaking	alone	first	female	34.85	2.243	NA	23	NA
26	after	speaking	alone	first	female	28.55	1.483	NA	23	NA
26	before	speaking	together	second	female	20.54	2.358	NA	19	4
26	after	speaking	together	second	female	NA	1.686	NA	11	5
27	before	speaking	alone	second	male	47.0667	1.062	NA	25	NA
27	after	speaking	alone	second	male	52.7167	0.6375	NA	25	NA
27	before	speaking	together	first	male	87.5833	2.97	96.11	17	3
27	after	speaking	together	first	male	70.4917	3.594	61.99	22	4
28	before	singing	together	first	male	NA	4.131	NA	21	5
28	after	singing	together	first	male	NA	2.156	NA	29	6
29	before	singing	alone	first	female	NA	3.042	NA	23	NA
29	after	singing	alone	first	female	32.22	1.571	NA	21	NA
29	before	singing	together	second	female	31.48	1.79	NA	16	5
29	after	singing	together	second	female	20.96	1.074	NA	18	6
30	before	singing	alone	second	male	NA	8.494	76.23	11	NA
30	after	singing	alone	second	male	36.81	10.72	86.41	18	NA
30	before	singing	together	first	male	NA	6.624	68.38	14	3
30	after	singing	together	first	male	28.38	4.056	62.22	37	6
31	before	speaking	together	first	female	53.43	1.329	NA	16	3
31	after	speaking	together	first	female	23.39	0.775	NA	27	4
32	before	singing	alone	second	female	32.28	2.175	NA	8	NA
32	after	singing	alone	second	female	29.7	1.369	NA	6	NA
32	before	singing	together	first	female	41.39	5.105	NA	18	5
32	after	singing	together	first	female	40.68	2.706	NA	33	6
33	before	speaking	together	first	male	52.76	3.088	NA	24	6
33	after	speaking	together	first	male	28.62	2.159	NA	6	6
34	before	speaking	together	first	female	76.29	1.728	NA	19	3
34	after	speaking	together	first	female	34.49	1.193	NA	15	3
35	before	speaking	alone	first	female	69.39	3.12	NA	17	NA
35	after	speaking	alone	first	female	43.2	2.455	NA	21	NA
35	before	speaking	together	second	female	60.57	2.798	NA	17	5
35	after	speaking	together	second	female	63.93	2.166	NA	13	6
36	before	singing	together	first	female	61.91	6.477	NA	6	4
36	after	singing	together	first	female	NA	7.539	NA	18	4
37	before	singing	alone	first	female	25.13	2.631	NA	15	NA
37	after	singing	alone	first	female	20.58	1.612	NA	18	NA
37	before	singing	together	second	female	81.7417	3.395	NA	7	2
37	after	singing	together	second	female	34.075	2.201	NA	11	2
38	before	speaking	together	first	female	54.34	1.789	NA	13	3
38	after	speaking	together	first	female	70.83	1.16	NA	4	3
39	before	singing	alone	second	female	40.7583	1.14	NA	16	NA
39	after	singing	alone	second	female	22.1417	0.7758	NA	22	NA
39	before	singing	together	first	female	31.8917	0.5541	NA	24	4
39	after	singing	together	first	female	35.1	0.4349	NA	28	4
40	before	singing	together	first	female	54.4417	1.665	NA	22	5
40	after	singing	together	first	female	82.9333	1.003	NA	30	6
41	before	speaking	alone	first	male	81.725	1.326	75.16	7	NA
41	after	speaking	alone	first	male	73.6833	0.9701	60.93	10	NA
41	before	speaking	together	second	male	164.833	1.442	71.52	18	5
41	after	speaking	together	second	male	76.3417	0.958	60.22	15	6
42	before	singing	alone	first	female	65.4917	1.723	NA	19	NA
42	after	singing	alone	first	female	49.4917	1.113	NA	22	NA
42	before	singing	together	second	female	74.875	3.866	NA	10	4
42	after	singing	together	second	female	99	2.051	NA	18	5
43	before	speaking	together	first	female	88.5833	2.246	NA	3	5
43	after	speaking	together	first	female	44.7583	1.545	NA	-11	5
44	before	singing	alone	first	male	62.4	NA	103.9	15	NA
44	after	singing	alone	first	male	68.25	NA	105.6	-14	NA
44	before	singing	together	second	male	113.238	3.346	86.93	14	7
44	after	singing	together	second	male	79.9083	2.303	95.01	18	7
45	before	speaking	alone	first	female	82.4333	1.496	NA	22	NA
45	after	speaking	alone	first	female	97.75	1.084	NA	17	NA
45	before	speaking	together	second	female	129.167	NA	NA	13	6
45	after	speaking	together	second	female	82.0667	NA	NA	9	6
46	before	speaking	alone	second	male	117.417	2.056	39.93	25	NA
46	after	speaking	alone	second	male	94.25	1.742	36.02	31	NA
46	before	speaking	together	first	male	149.917	1.642	66.37	22	5
46	after	speaking	together	first	male	142.583	1.06	66.99	1	3
47	before	singing	together	first	male	1103.33	12.87	42.35	24	4
47	after	singing	together	first	male	328.917	8.194	29.11	35	5
48	before	singing	alone	second	male	138.667	1.715	73.79	18	NA
48	after	singing	alone	second	male	61.225	1.084	58.2	13	NA
48	before	singing	together	first	male	146.167	1.903	71.15	17	3
48	after	singing	together	first	male	122.917	1.312	73.78	28	5
49	before	speaking	together	first	female	232	4.364	NA	12	4
49	after	speaking	together	first	female	88.8333	3.231	NA	17	5
50	before	singing	alone	second	female	26.7833	1.5	NA	8	NA
50	after	singing	alone	second	female	52.6083	1.225	NA	20	NA
50	before	singing	together	first	female	88.6667	1.621	NA	7	4
50	after	singing	together	first	female	49.3	1.129	NA	19	5
51	before	speaking	together	first	male	165.083	3.295	92.88	5	5
51	after	speaking	together	first	male	41.0667	2.093	85.89	1	5
52	before	singing	together	first	female	43.0333	3.24	NA	18	2
52	after	singing	together	first	female	31.25	2.755	NA	22	3
53	before	singing	alone	first	female	NA	3.794	NA	23	NA
53	after	singing	alone	first	female	NA	2.66	NA	17	NA
53	before	singing	together	second	female	32.25	3.229	NA	27	5
53	after	singing	together	second	female	NA	2.335	NA	30	6
54	before	singing	alone	first	male	64.9583	1.858	36.51	13	NA
54	after	singing	alone	first	male	58.3833	1.064	33.82	27	NA
54	before	singing	together	second	male	85.0833	1.586	71.76	15	6
54	after	singing	together	second	male	147.417	1.067	55.33	29	6
55	before	speaking	alone	first	female	52.3583	0.797	NA	19	NA
55	after	speaking	alone	first	female	66.5417	0.6151	NA	27	NA
56	before	singing	together	first	female	120.667	1.326	NA	20	5
56	after	singing	together	first	female	73.3	1.117	NA	25	5
57	before	speaking	alone	first	male	32.6167	1.762	51.78	20	NA
57	after	speaking	alone	first	male	NA	0.9884	46.37	21	NA
57	before	speaking	together	second	male	83.1417	1.807	77.07	18	4
57	after	speaking	together	second	male	55.5833	1.676	78.6	16	5
58	before	speaking	alone	second	female	96.8333	1.028	NA	-3	NA
58	after	speaking	alone	second	female	79.8	0.7037	NA	-8	NA
58	before	speaking	together	first	female	126.167	1.785	NA	1	4
58	after	speaking	together	first	female	53.8833	1.057	NA	-3	3
59	before	singing	alone	first	female	NA	NA	NA	16	NA
59	after	singing	alone	first	female	56.5	NA	NA	22	NA
59	before	singing	together	second	female	48.51	1.165	NA	16	6
59	after	singing	together	second	female	61.83	1.268	NA	16	6
60	before	speaking	together	first	female	87.5	1.353	NA	26	5
60	after	speaking	together	first	female	54.0917	1.106	NA	-10	2
61	before	singing	alone	first	male	226.8	1.372	NA	19	NA
61	after	singing	alone	first	male	205.5	1.03	NA	15	NA
61	before	singing	together	second	male	NA	1.095	NA	8	7
61	after	singing	together	second	male	72.0333	1.642	NA	9	7
62	before	speaking	alone	second	female	56.7167	1.4	NA	15	NA
62	after	speaking	alone	second	female	71.475	1.376	NA	17	NA
62	before	speaking	together	first	female	66.9083	3.93	NA	18	5
62	after	speaking	together	first	female	55.7667	1.784	NA	16	4
63	before	singing	together	first	male	63.6667	3.84	80.92	18	5
63	after	singing	together	first	male	71.7833	1.818	93.94	29	6
64	before	singing	alone	first	female	71.9917	0.6988	NA	7	NA
64	after	singing	alone	first	female	49.6833	0.5286	NA	23	NA
64	before	singing	together	second	female	74.0083	0.6688	NA	2	4
64	after	singing	together	second	female	76.775	0.5263	NA	18	5
65	before	singing	alone	second	male	67.0333	3.92	73.3	16	NA
65	after	singing	alone	second	male	48.9	NA	90.98	22	NA
65	before	singing	together	first	male	60.4167	2.879	93.95	18	4
65	after	singing	together	first	male	57.85	1.652	106.6	25	5
66	before	speaking	together	first	female	52.6333	NA	NA	19	5
66	after	speaking	together	first	female	NA	4.11	NA	7	5
67	before	singing	together	first	female	53.3333	1.821	NA	6	2
67	after	singing	together	first	female	103.667	1.23	NA	20	4
68	before	speaking	alone	first	male	81.2333	1.421	47.37	-6	NA
68	after	speaking	alone	first	male	44.1417	0.9764	31.19	0	NA
69	before	singing	alone	first	male	69.775	3.162	33.58	-3	NA
69	after	singing	alone	first	male	50.875	1.928	24.93	4	NA
69	before	singing	together	second	male	81.2167	2.003	74.89	-2	4
69	after	singing	together	second	male	64.575	1.41	76.66	4	6
70	before	speaking	alone	second	female	1250	1.088	NA	20	NA
70	after	speaking	alone	second	female	466	0.9841	NA	19	NA
70	before	speaking	together	first	female	919	2.512	NA	15	6
70	after	speaking	together	first	female	127.75	1.936	NA	25	6
71	before	speaking	alone	second	female	88.1667	4.949	NA	NA	NA
71	after	speaking	alone	second	female	53.5417	3.029	NA	NA	NA
71	before	speaking	together	first	female	96.4167	7.216	NA	NA	NA
71	after	speaking	together	first	female	NA	3.604	NA	NA	NA

## Sheet: Heart Rate
				heart.rate
subject.ID	vocal.mode	social.context	sex	mean (bpm)	s.d.
2	singing	alone	female	79	4.22764
17	singing	alone	male	86	9.22198
53	singing	alone	female	93	5.38329
64	singing	alone	female	90	3.53856
69	singing	alone	male	116	5.11155
2	singing	together	female	100	7.75294
17	singing	together	male	80	9.3337
53	singing	together	female	98	6.17969
64	singing	together	female	99	6.56312
69	singing	together	male	120	4.19474
5	speaking	alone	male	62	6.46858
22	speaking	alone	female	79	4.38615
27	speaking	alone	male	98	2.8159
41	speaking	alone	male	66	2.88791
45	speaking	alone	female	76	3.37543
5	speaking	together	male	83	4.67621
27	speaking	together	male	113	3.63164
41	speaking	together	male	93	5.01711
45	speaking	together	female	89	2.7466
70	speaking	together	female	96	2.28383
